# Supplementary material for: Human Hematopoietic Stem Cell Engrafted IL-15 Transgenic NSG Mice Support Robust NK Cell Responses and Sustained HIV-1 Infection
Source: Viruses. 2023 Jan 27;15(2):365. doi: 10.3390/v15020365 (PMC9960100; doi:10.3390/v15020365)
Supplement: Supplementary file 1 [file viruses-15-00365-s001.zip]

Archive with 1 entries (1 files):
- viruses-2076817-supplementary.pdf
